# Supplementary material for: Evaluation of BRIP-1 (FANCJ) and FANCI Protein Expression in Ovarian Cancer Tissue
Source: Biomedicines. 2024 Nov 21;12(12):2652. doi: 10.3390/biomedicines12122652 (PMC11673538; doi:10.3390/biomedicines12122652)
Supplement: Supplementary file 1 [file biomedicines-12-02652-s001.zip]

Archive with 1 entries (1 files):
- biomedicines-3304856-supplementary.pdf
